# Supplementary material for: The World Spider Trait database: a centralized global open repository for curated data on spider traits
Source: Database (Oxford). 2021 Oct 20;2021:baab064. doi: 10.1093/database/baab064 (PMC8517500; doi:10.1093/database/baab064)
Supplement: baab064_Supp [file baab064_supp.zip]

Archive with 2 entries (2 files):
- tableS1.docx
- Table S2.docx
